# Supplementary material for: Intronic motif pairs cooperate across exons to promote pre-mRNA splicing
Source: Genome Biol. 2010 Aug 12;11(8):R84. doi: 10.1186/gb-2010-11-8-r84 (PMC2945786; doi:10.1186/gb-2010-11-8-r84)
Supplement: Additional file 2 — Table S2. List of co-occurring pairs. [file gb-2010-11-8-r84-S2.XLS]

## Sheet: Sheet1
Table S2. List of co-occurring pairs
From a set of ~80,000 constitutive exons and ~35,000 alternative exons.
Co-occurring pairs in each regional class are sorted by the abundance of exons having that pair.
A "1" in columns 3 or 4 indicates that the pair originated from the constitutitve or the alternative exons dataset.
U = upstream; D = downstream
TOTALS		211	121	313		43	8	9	3	10	1	44	3	7	1
UpDp		58	28			14	6	3	1	1	0	10	1	4	0
Upstream motif (U)	Downstream motif (D)	const.	alt.	Abundance	p-value	hnRNP F/H	PTB/nPTB	hnRNP A1/A2	hnRNP C	hnRNP D	hnRNP G	hnRNP K	hnRNP L	hnRNP M	9G8
TCCCT	GGAGG	1	0	1338	7e-07		U	D
TTTCT	GGTGG	1	0	1265	5e-08		U							D
TTTCT	TGGTG	1	0	1116	8e-07		U							D
CCCCT	AGGGA	1	0	1076	1e-07	D	U	D				U
TGGGG	CTGGG	0	1	792	8e-07	U,D		U						U
TCTTT	GAGGC	1	0	626	7e-07		U
CAGTG	CTTCT	0	1	266	5e-07		D
ACTAC	TTAAA	1	0	260	4e-07					D			U
CCGGG	CCCGG	1	0	200	2e-07	U						D
GGGCG	GCGGG	1	0	193	4e-07	U,D
CGGCC	CCCGC	1	0	136	7e-07
GGCGC	GCGGG	1	0	135	9e-07	D
CGGGC	CGCCC	1	0	134	1e-09	U						D
CGGGC	CCGCC	1	0	133	1e-07	U
GCGCT	GCGGG	1	0	121	5e-07	D
TTGTT	AGCCG	1	0	112	1e-07									U
GCGGC	GCCGG	1	0	100	9e-07
CACGG	CCCGC	1	0	98	2e-07							D
TTTTT	GCGCC	1	0	96	7e-07				U
CCGCG	CCGGG	1	0	86	1e-07	D
CGCTG	GAGCG	1	0	73	3e-09
CCCGC	GCGGA	1	0	72	2e-07							U
CCCGG	CGGCG	1	0	70	2e-07							U
GCCGC	CCGGC	0	1	65	1e-07
CGCCC	TCCGC	1	0	65	2e-07							U
CCGCG	CGGGA	1	0	59	1e-08	D
CCCGC	CGCGC	1	0	57	3e-07							U
GCGGC	CCGCG	1	0	54	7e-09
GCGCG	CGGGC	1	0	53	3e-08	D
TGCGT	ACGGG	1	0	53	7e-07	D
GCGGC	CGCGG	1	0	51	7e-07
CGCCG	GCCCG	1	0	51	7e-07							D
CGCGG	GGCGC	1	0	49	2e-09
CGTTT	TCCCG	1	0	49	3e-07							D
GCGCG	GGCCG	1	0	48	5e-07
GCGCC	TCCGC	1	0	48	6e-08
CGCGG	GCGCC	1	0	47	3e-09
GCGCT	CGCGG	1	0	45	2e-07
CCGCG	GCGCC	1	0	43	4e-07
TCGCT	GAGCG	1	0	43	5e-10
GCGCT	CCGCG	1	0	42	8e-07
CCGCG	GGCGC	0	1	41	7e-08
GCGCT	GCGCG	1	0	41	2e-10
GCGCT	GCGCA	1	0	40	2e-07
GCGGC	CGGCG	0	1	39	4e-08
GCGGC	CGCGC	1	0	39	4e-07
GCGGG	GCGCG	0	1	38	5e-07	U
GGCGC	GCGCG	1	0	38	6e-07
GGGCG	GCGCG	0	1	37	2e-07	U
GCGCC	CGCGG	0	1	37	4e-07
CGCGC	CTGCG	1	0	37	5e-07
GCGGC	GCGCG	0	1	36	2e-07
GCGCG	GCGCC	1	0	33	8e-07
TGCGC	CCGCG	1	0	33	9e-07
CGCCG	CGCGC	1	0	32	3e-12
CCGCG	CGCGC	1	1	32	1e-10
CGCGC	CGCGC	1	1	29	6e-12
CCGCG	GCGCG	1	0	29	1e-08
CGCGC	GCGCG	1	1	28	5e-11
CCGCG	CGGCG	0	1	27	4e-07
TGCGC	CGCGC	1	0	27	5e-07
GCGCC	CGCGC	0	1	26	8e-07
CGCGC	CGCGG	0	1	26	1e-08
CGCGC	GCGGA	1	0	26	1e-07
CGCCG	CGCCG	0	1	25	2e-07
CGCGG	GCGCG	1	1	25	9e-07
GCGCG	CGCGC	1	1	25	8e-10
CGTTT	CGGCG	1	0	25	7e-08
GCGCG	CCGCG	1	1	25	8e-07
CGCGC	TCCGC	1	0	24	8e-07
CGCGC	CCGCG	0	1	23	7e-08
GCGCG	CGGCG	0	1	22	4e-08
CCGGC	CGCGA	0	1	22	3e-08
GCGCG	GCGCG	1	1	22	1e-07
CGCGC	CGGCG	0	1	21	5e-07
CGCGG	CGCGC	0	1	21	4e-07
CCGGC	TCGCG	0	1	21	3e-07
TTTCG	CCGCG	0	1	16	2e-09
CGGCG	TCGCG	0	1	14	3e-07
UpDd		37	48			9	2	2	0	4	1	9	1	1	0
U(upstream motif)	D(downstream motif)	cons	alt	Abundance	P value	hnRNP F/H	PTB/nPTB	hnRNP A1/A2	hnRNP C	hnRNP D	hnRNP G	hnRNP K	hnRNP L	hnRNP M	9G8
TCTTT	GGGAG	1	0	933	1e-07	D	U	D
TCTCT	GGGGA	1	0	932	7e-07	D	U	D
ATGTG	AAGTT	1	0	471	4e-07					D	D
TGGCA	TTTAT	1	0	400	2e-07					D
TAGTA	TTATA	1	0	332	5e-07					U,D
GGGCG	CGGGG	1	0	153	2e-07	U,D
GTCTG	GTTTC	0	1	146	9e-07									U
CTAGT	ACATA	1	0	140	8e-07								D
CCGCC	GGGCG	1	0	135	6e-07	D
CCCGC	CCCGC	1	0	125	7e-08							U,D
CCCGC	CGCCC	1	0	115	1e-07							U,D
CGCCC	CCCGC	1	0	115	1e-07							U,D
CCGGG	CGGGA	1	0	100	9e-07	U,D
TCCCG	CCCGC	1	0	97	2e-09							U,D
CGTCC	GGCGG	1	0	87	1e-08
CGGGT	CGGGC	1	0	67	8e-07	U,D
CCCGC	CGCTC	1	0	66	9e-07							U
GCGGC	GGCGC	0	1	62	1e-12
GCGGC	CCGGC	0	1	57	2e-08
AGCCG	GCGCC	1	0	56	3e-09
CGCCC	CGCGG	1	0	50	3e-07							U
TCCGC	CCGGC	1	0	49	9e-07
CCGCG	CCGCC	0	1	44	2e-08
TCCGC	GGCGC	1	0	44	2e-07
CCGCG	GGCGC	0	1	42	6e-11
CCCGC	CGCGG	0	1	42	2e-07							U
CGGCG	CGGCC	1	0	42	5e-07
CCGGA	GCGCC	1	0	40	1e-08
GCGGC	CGGCG	0	1	39	1e-10
CCGCG	CGCCC	0	1	39	6e-07							D
GCGCC	TGGCG	0	1	39	4e-07
GCGCC	CGCGG	1	0	39	2e-08
CGGCG	CCGGC	0	1	38	2e-08
CGCGC	CCCGG	0	1	38	7e-07							D
GCCGC	GACGC	1	0	38	5e-07
GCGGC	CGCGG	0	1	37	7e-09
CCGCG	GCCGC	0	1	36	2e-07
CGCGC	CGGGA	1	0	36	6e-08	D
CGCGG	GGCGC	0	1	35	1e-08
CGCGG	GCCGC	0	1	34	1e-07
CGGGC	CGCGG	0	1	34	1e-07	U
CGGCG	GGCGC	0	1	32	7e-07
CCGCG	GCGCC	0	1	31	2e-07
GGCGC	GCGCG	1	0	31	4e-08
GGCCG	GCGCG	0	1	30	6e-07
CGCGC	CGTGG	0	1	30	9e-07
GCGCG	CGGAG	1	0	30	4e-07
GCGGG	GCGCG	0	1	29	7e-07	U
GCGGC	GCGCG	0	1	29	1e-07
GCGCG	AGGCG	1	0	29	7e-07
GGCGC	CGGCG	0	1	27	5e-07
CGGCG	CGGCG	0	1	27	3e-10
GCGCG	GGCGC	0	1	26	3e-07
CCGCG	CGCGG	0	1	26	4e-08
CGCGG	CGCGG	0	1	25	2e-08
CGCGT	CGGCC	0	1	25	6e-08
CGGCG	CGCGG	1	0	25	4e-08
TCTCG	CGCGG	1	0	25	1e-07
GCGCG	TCCGG	1	0	24	6e-07
CGCGG	CGGCG	0	1	23	1e-07
CGCCG	TTTAG	0	1	23	8e-07					D
CGCCG	CGCGG	0	1	22	3e-07
CGCGC	CCGCG	0	1	22	9e-09
GCGCG	CGCGG	1	1	22	3e-08
CGCGC	CGCGG	1	1	22	1e-07
CGGCG	CGCGC	0	1	21	2e-08
CCGCG	GCGCG	1	0	21	3e-07
AGCGG	GCGCG	0	1	20	1e-06
CGCGG	GCGCG	0	1	20	2e-07
CCGCG	CGCGC	1	1	20	7e-07
GCGCG	CGCGC	0	1	19	9e-10
CGCGC	CGGCG	0	1	19	3e-07
CGCGG	CGCGC	0	1	19	3e-07
GCGCG	CCGCG	0	1	19	3e-07
CGGCG	GCGCG	1	1	19	6e-07
GCGCG	CGGCG	0	1	18	5e-07
CGCGC	GCGCG	0	1	17	3e-07
CGCGC	CGCGC	0	1	17	9e-08
GCGCG	GCGCG	1	1	17	3e-07
CGCGC	CGCGA	0	1	14	4e-10
UdDp		71	29			10	0	1	0	2	0	14	0	1	1
U(upstream motif)	D(downstream motif)	cons	alt	Abundance	P value	hnRNP F/H	PTB/nPTB	hnRNP A1/A2	hnRNP C	hnRNP D	hnRNP G	hnRNP K	hnRNP L	hnRNP M	9G8
AGGGG	CCCCA	1	0	1116	5e-07	U		U				D
TATTT	TGCTG	1	0	797	4e-08					U				D
AGAGA	TCTGA	0	1	234	4e-07										U
GCAGT	GTTTA	0	1	123	8e-07					D
CCGCT	CGGGC	1	0	94	3e-09	D
GCCGC	CCCGG	0	1	89	2e-08							D
CGGGC	GCGCC	1	0	84	2e-07	U
GCCGC	CGCCC	1	0	84	8e-07							D
CCGGG	CCGCG	1	0	84	3e-09	U
CGCGG	GCGGG	1	0	82	7e-08	D
CGCGG	GGGCG	1	0	78	9e-09	D
CGCGG	GGCGG	1	0	76	3e-08
CCCGC	CGCGG	1	0	64	1e-08							U
GCCGC	CCGGC	0	1	63	1e-07
CGCGG	CGGGC	1	0	63	3e-07	D
CCGGG	CGCGC	1	0	63	4e-08	U
CCCGC	CCGCG	1	0	63	4e-09							U
GCGGG	GCGCG	1	0	60	2e-07	U
GGGCG	CGCGC	1	0	60	4e-09	U
GGCCG	CCGCG	1	0	60	4e-07
CCGCC	GCGCG	1	0	60	2e-14
GCGGC	GGCGC	0	1	58	2e-07
GGCGG	GCGCG	1	0	58	2e-07
CCCCG	CGCGC	1	0	58	6e-07							U
GGCGG	CGCGC	1	0	57	1e-07
CCCGG	GCGCG	1	0	56	5e-07							U
GGCCG	CGCGG	0	1	54	7e-09
CCCGC	GCGCG	1	0	54	3e-10							U
CGCCC	CGCGC	1	0	53	5e-12							U
CCGCT	CCGGC	0	1	51	4e-07
CGCCC	GCGCG	1	0	51	1e-10							U
GCCGG	CGCGG	0	1	49	3e-07
CGCCG	CGCCC	1	0	49	8e-08							D
CCGCC	CGCGC	1	0	49	1e-09
CCGCG	GCGCC	1	0	48	4e-12
GGCCG	CGCGC	1	0	47	5e-07
CGCGG	GCGCC	1	0	45	5e-09
CCCGC	CGCGC	1	0	45	6e-07							U
GAGCG	GGCGC	0	1	42	2e-07
GCGGC	CGCGC	1	0	41	1e-08
CGCGC	CGCCC	1	0	41	3e-07							D
GCCGG	GCGCG	0	1	40	7e-07
ATCCG	GGCCG	1	0	40	7e-07
CGGCG	GCGCC	1	0	39	3e-07
GGCGC	CGCGC	1	0	39	8e-09
CGGCA	GGCGC	0	1	37	3e-08
GCGGC	GCGCG	0	1	36	5e-07
GGCGC	GCGCG	1	1	36	4e-07
GCGCG	GCGCC	1	0	36	3e-08
GCGCC	CGCGC	1	0	36	1e-08
GCCGC	CGCGC	1	0	36	1e-07
CGAGG	GCGCG	0	1	35	1e-08
GCGCG	CGAGG	1	0	35	3e-07
CGCGG	GGCGT	1	0	35	2e-07
CGCCG	CTCCG	1	0	35	5e-08
GGCGC	TGCGC	0	1	34	6e-07
CGCGG	GCGAG	1	0	34	7e-08
CGCGG	CGCGG	1	1	34	2e-08
CGCTC	CCGCG	1	0	33	4e-07
CGCGC	GCGCC	1	0	31	2e-07
CGCGG	CCGCG	1	0	31	2e-07
CCGCG	CCGCG	1	0	31	2e-08
GCGCG	CCGCG	0	1	30	8e-11
CGCGG	GCGCG	1	0	30	7e-10
CGGCG	CCGCG	1	0	29	3e-07
CGCCG	GCGCG	1	0	28	6e-11
GCGAG	GCGCG	0	1	27	7e-08
GCGGA	CCGCG	0	1	27	7e-07
GCGCG	GCGAG	1	0	27	5e-07
GCTCG	GCGCG	1	0	27	8e-07
GCGCG	CGCGG	1	1	27	2e-07
GCTCG	CGCGC	1	0	27	5e-07
CGCTC	CGCGC	1	0	27	4e-07
CGGCG	CGCGC	1	0	26	2e-08
CCGCG	CGCCG	1	0	26	1e-07
CGGCA	CGGCG	0	1	25	5e-08
CGCGG	CGCGC	1	0	25	3e-07
CGCCG	CGCGC	1	0	24	1e-08
CCGCG	GCGCG	1	1	24	3e-07
GCGCG	GCGCG	1	1	23	4e-08
CGCGC	CGCCG	1	0	23	1e-08
CGCCC	CGCGA	1	0	23	3e-08							U
CCGCG	CGCGC	1	0	23	6e-07
CGCGC	GCGCG	1	0	22	1e-08
GCGCG	CGCGC	1	1	22	1e-07
CGCGC	TCCGC	1	0	22	4e-07
CCGCC	CGCGA	1	0	21	9e-07
AGCGA	GCGCG	0	1	19	9e-08
CGCGA	CCGCG	0	1	15	1e-07
GCGCG	ACGCG	1	0	15	8e-07
CGCGG	CGACG	1	0	13	6e-07
TCGAC	CGGCG	0	1	12	2e-07
CGACG	TCCGC	0	1	12	5e-07
CGCGA	AACCG	0	1	10	7e-08
UdDd		45	16			10	0	3	2	3	0	11	1	1	0
U(upstream motif)	D(downstream motif)	cons	alt	Abundance	P value	hnRNP F/H	PTB/nPTB	hnRNP A1/A2	hnRNP C	hnRNP D	hnRNP G	hnRNP K	hnRNP L	hnRNP M	9G8
GGGGA	CCCCA	1	0	1002	8e-08	U		U				D
ATATG	ATATT	1	0	636	3e-07					U,D
TGAAA	TGAGT	1	0	523	5e-07					U
AGGGG	CCCAT	1	0	506	8e-07	U		U				D	D
TAAGC	TTAAA	1	0	384	3e-07					D
GGACG	GTGGC	1	0	111	3e-07
GGCCG	CGCCC	1	0	95	3e-07							D
GGCGG	CTCCG	1	0	91	2e-08
CGCCC	CGCCC	1	0	83	1e-07							U,D
CGGGA	GGCGG	0	1	67	6e-07	U
GCGCC	CGCCC	1	0	65	2e-08							D
CCCGG	TTTTT	0	1	61	1e-07				D			U
TCCGG	GGCCG	1	0	60	1e-07
GGCCG	TTTTT	0	1	54	2e-07				D
CCCGG	CCGCG	1	0	54	6e-08							U
AAAAA	CCGGC	1	0	51	9e-07
CGGCG	CGGGC	1	0	47	4e-08	D
GCGGG	CGCGC	1	0	45	1e-08	U
CGCGG	GCCGG	1	0	44	7e-07
GGGCG	GCGCG	1	0	42	7e-08	U
GGCGG	CGCGC	1	0	42	6e-08
CGCGC	GCGGG	1	0	42	2e-07	D
GCCCG	CCGCG	1	0	42	2e-08							U
TTACG	GGAGG	0	1	41	6e-07			D
GGCGG	GCGCG	1	0	41	3e-07
GCCCG	CGCGG	1	0	39	5e-07							U
GGGCG	CGCGC	1	0	39	8e-07	U
CGTGT	CGTTT	1	0	39	4e-07									U
GCGCG	GCGGG	0	1	38	9e-07	D
CGGGA	CGCGG	1	0	37	7e-07	U
CCGCG	CTGCG	1	0	36	3e-07
CCCGC	CGCGC	1	0	35	8e-08							U
GCCGC	CGCGG	1	0	34	7e-08
CGTGA	CGTTT	1	0	34	2e-08
CGCAG	CCGCG	1	0	32	3e-07
GCGGC	CCGCG	0	1	31	9e-07
GCGCG	GCGGC	1	0	31	2e-07
CGGCG	CCCGA	1	0	31	1e-07							D
GCGCC	CCGCG	1	0	30	9e-07
AGCGC	TGGCG	0	1	29	4e-07
CGCGG	CCGTC	1	0	29	2e-07
CGCGC	GCGGC	1	0	27	7e-07
CGCCG	GCGCC	0	1	26	3e-07
CGAGG	GCGCG	0	1	25	2e-07
CCGCG	CCGCG	0	1	25	8e-09
GCGCG	CGCGG	1	0	22	2e-08
CGGCG	CGGCG	0	1	21	5e-07
CGCGG	GCGCG	1	1	21	5e-08
CGCGC	CGCGG	1	0	21	5e-09
CGCCG	GCGCG	1	0	20	3e-09
CGCCG	CCGCG	1	0	20	7e-07
GCGCG	CCGCG	0	1	19	8e-07
CGCCG	CGCGC	1	0	19	1e-08
CCGCG	GCGCG	1	0	19	1e-07
CCGCG	CGCGC	1	0	19	1e-07
CGCGC	TGCGC	1	0	19	4e-07
CGGCG	CGCGC	0	1	18	9e-07
CGCGC	GCGCG	1	0	17	3e-08
CGCGA	CCGCG	0	1	14	1e-08
CCGCG	CGAAA	0	1	11	7e-07
