# Supplementary material for: Intronic motif pairs cooperate across exons to promote pre-mRNA splicing
Source: Genome Biol. 2010 Aug 12;11(8):R84. doi: 10.1186/gb-2010-11-8-r84 (PMC2945786; doi:10.1186/gb-2010-11-8-r84)
Supplement: Additional file 3 — Table S4. Tissue-specific expression of genes with co-occurring motif pairs. [file gb-2010-11-8-r84-S3.XLS]

## Sheet: Sheet1
Table S4.
Tissue specific expression of genes with co-occurring motif pairs.
Statistically signifcant enrichments or depletions are indicated by the presence of p-value <0.001. Relative expressioin levels for a set of RNA binding proteins whose binding sites resemble a motif in a pair are shown, as well as the median expression levels across all tissues/cell lines. A "fit" value of 1 indicates that the enrichment (or depletion) of a motif in genes overexpressed in a tissu…
Motif pairs of alternative exons		UpDp
GGGCG_GCGCG		p value (cut-off: <0.001)
	enriched:
	depleted:
GCGGG_GCGCG
	enriched:
	depleted:
GCGGC_GCGCG
	enriched:
	depleted:
GCGCG_GCGCG
	enriched:
	CD4._Tcells	0.0001
	CD8._Tcells	0.0009
	depleted:
GCGGC_CGGCG
	enriched:
	PrefrontalCortex	0.0003
	depleted:
GCGCG_CGGCG
	enriched:
	depleted:
CGCGG_GCGCG
	enriched:
	X721_B_lymphoblasts	0.0007
	depleted:
GCGCC_CGCGG
	enriched:
	Amygdala	0
	depleted:
	CardiacMyocytes	0.0002
CGCGC_GCGCG
	enriched:
	depleted:
GCGCG_CGCGC
	enriched:
	CD8._Tcells	0.0001
	depleted:
GCGCC_CGCGC
	enriched:
	depleted:
CGCGC_CGGCG
	enriched:
	depleted:
CGCGC_CGCGG
	enriched:
	OccipitalLobe	0.0004
	Prostate	0.0007
	depleted:
CGCGG_CGCGC
	enriched:
	depleted:
CGCGC_CGCGC
	enriched:
	depleted:
CGCCG_CGCCG
	enriched:
	depleted:
GCCGC_CCGGC
	enriched:
	Prostate	0.0003
	depleted:
CCGGC_CGCGA
	enriched:
	depleted:
CCGCG_GGCGC
	enriched:
	CD34._ bonemarrow	0.0006
	CD4._Tcells	0.0003
	CD56._NKCells	0.0007
	CD8._Tcells	0
	WholeBlood	0
	depleted:
GCGCG_CCGCG
	enriched:
	CD34._ bonemarrow	0.0001
	CD8._Tcells	0
	Lymphoma.burkitt.s.Daudi.	0.0003
	depleted:
CCGCG_CGGCG
	enriched:
	PrefrontalCortex	0.0003
	depleted:
CCGCG_CGCGC
	enriched:
	depleted:
CGCGC_CCGCG
	enriched:
	Hypothalamus	0.0002
	depleted:
CAGTG_CTTCT			PTB	fit
	enriched:	median	144.9
	Adipocyte	0.0007	120.3
	BDCA4._DentriticCells	0	805.5	1
	depleted:
TGGGG_CTGGG			hnRNPA1	fit	hnRNP A2	fit	hnRNP F	fit	hnRNP H	fit	hnRNP M	fit
	enriched:	median	564.5		1011.1		70.3		416.6		160.5
	AdrenalCortex	0.0008	414.6		714.6		28.7		279.5		66.9
	BDCA4._DentriticCells	0.0002	1635.9	1	2225.5	1	514.6	1	883.8	1	1067.4	1
	CD14._Monocytes	0	1098.8	1	1771.3	1	444.9	1	605.6	1	582.3	1
	CD4._Tcells	0	1663	1	2515.8	1	401.9	1	1717.6	1	882.5	1
	CD8._Tcells	0	1617.3	1	2899.8	1	369.1	1	1729.3	1	972.3	1
	Caudatenucleus	0.0007	465.6		640.6		42.5		238.1		70.7
	Colorectaladenocarcinoma	0	1027.1	1	2484.7	1	266.9	1	630.8	1	381.6	1
	Heart	0.0001	117.7		134.3		26.8		40.2		35.1
	Lung	0	336.3		251.6		75.7	1	230.5		323.8	1
	PrefrontalCortex	0.0002	978.9	1	1676.4	1	32.7		454.3	1	186.3	1
	Prostate	0	625.6	1	842.4	1	187.6	1	601	1	552.6	1
	Thyroid	0.0005	860.3	1	1551.9	1	63.3	1	952.6	1	473.3	1
	depleted:
	Appendix	0	385.3	1	244.4	1	48.6	1	181.4	1	33.9	1
	AtrioventricularNode	0.0006	179.9	1	263.7	1	34.4	1	97.9	1	26.5	1
	CardiacMyocytes	0	615.4		1959.4		125		416.6		281.6
	Ovary	0.0001	826.8		461.2	1	39.2	1	207.7	1	60.6	1
	SkeletalMuscle	0.0002	133.2	1	185.3	1	31	1	48.5	1	32.9	1
	SuperiorCervicalGanglion	0	176.2	1	86.3	1	23.7	1	77.7	1	18.6	1
	TestisIntersitial	0.0006	257.5	1	2056.7		147.6		383.1	1	169.7
	TrigeminalGanglion	0.0002	185.3	1	322.6	1	26.4	1	71.9	1	27.3	1
	UterusCorpus	0	549.8	1	321.4	1	36.5	1	152.2	1	103.3	1
CGGCG_TCGCG
	enriched:
	Colorectaladenocarcinoma	0.0009
	depleted:
CCGGC_TCGCG
	enriched:
	depleted:
TTTCG_CCGCG
	enriched:
	depleted:
Motif pairs of alternative exons		UpDd
GCGGC_GGCGC
	enriched:
	depleted:
AGCGG_GCGCG
	enriched:
	depleted:
GCGCG_GGCGC
	enriched:
	depleted:
GGCCG_GCGCG
	enriched:
	depleted:
GCGGG_GCGCG			hnRNP F	fit	hnRNP H	fit
	enriched:	median	70.3		416.6
	X721_B_lymphoblasts	0.0004	1047.1	1	920.2	1
	CD105._Endothelial	0.0009	429.7	1	989.5	1
	depleted:
GCGGC_GCGCG
	enriched:
	depleted:
GCGCG_GCGCG
	enriched:
	depleted:
GTCTG_GTTTC
	enriched:
	X721_B_lymphoblasts	0.0002
	BDCA4._DentriticCells	0.0002
	CD105._Endothelial	0
	CD4._Tcells	0.0006
	CD8._Tcells	0.0002
	depleted:
CGGCG_GGCGC
	enriched:
	depleted:
GGCGC_CGGCG
	enriched:
	depleted:
GCGGC_CGGCG
	enriched:
	Spinalcord	0.0006
	depleted:
CGGCG_GCGCG
	enriched:
	depleted:
GCGCG_CGGCG
	enriched:
	depleted:
CGGCG_CGGCG
	enriched:
	depleted:
CGCGG_GGCGC
	enriched:
	depleted:
GCGGC_CGCGG
	enriched:
	Hypothalamus	0.0008
	depleted:
CGCGG_GCGCG
	enriched:
	depleted:
GCGCG_CGCGG
	enriched:
	depleted:
CGCGG_GCCGC
	enriched:
	depleted:
CGGGC_CGCGG			hnRNP F	fit	hnRNP H	fit
	enriched:	median	70.3		416.6
	CD105._Endothelial	0	429.7	1	989.5	1
	CD34._ bonemarrow	0.0009	627.3	1	1222.3	1
	depleted:
CGCGG_CGGCG
	enriched:
	depleted:
CGCGG_CGCGG
	enriched:
	depleted:
CGCGC_GCGCG
	enriched:
	depleted:
GCGCG_CGCGC
	enriched:
	depleted:
CGCGC_CGGCG
	enriched:
	depleted:
CGGCG_CGCGC
	enriched:
	BronchialEpithelialCells	0.0009
	depleted:
CGCGC_CGCGA
	enriched:
	depleted:
CGCGC_CGCGG
	enriched:
	depleted:
CGCGG_CGCGC
	enriched:
	depleted:
CGCGC_CGCGC
	enriched:
	depleted:
CGCGT_CGGCC
	enriched:
	depleted:
CGCCG_CGCGG
	enriched:
	X721_B_lymphoblasts	0.0006
	depleted:
CGCGC_CGTGG
	enriched:
	depleted:
GCGGC_CCGGC
	enriched:
	depleted:
CGGCG_CCGGC
	enriched:
	depleted:
CCGCG_GGCGC
	enriched:
	depleted:
GCGCG_CCGCG
	enriched:
	depleted:
CCGCG_GCGCC
	enriched:
	PrefrontalCortex	0.0001
	depleted:
CCGCG_GCCGC
	enriched:
	depleted:
CCGCG_CGCGG
	enriched:
	Hypothalamus	0.0005
	depleted:
CCGCG_CGCGC
	enriched:
	CD34._ bonemarrow	0.0005
	depleted:
CGCGC_CCGCG
	enriched:
	depleted:
CCGCG_CGCCC			hnRNP K	fit
	enriched:	median	604.5
	Lung	0.0005	462.5
	PrefrontalCortex	0.0008	939.7	1
	depleted:
CCGCG_CCGCC
	enriched:
	depleted:
CGCGC_CCCGG			hnRNP K	fit
	enriched:	median	604.5
	PrefrontalCortex	0.0004	939.7	1
	WholeBlood	0.0009	1696.4	1
	depleted:
CCCGC_CGCGG
	enriched:
	depleted:
GCGCC_TGGCG
	enriched:
	depleted:
CGCCG_TTTAG
	enriched:
	depleted:
Motif pairs of alternative exons		UdDp
GAGCG_GGCGC
	enriched:
	CD34._ bonemarrow	0.0001
	CD4._Tcells	0.0001
	CD8._Tcells	0
	depleted:
GCGGC_GGCGC
	enriched:
	X721_B_lymphoblasts	0.0004
	depleted:
AGCGA_GCGCG
	enriched:
	depleted:
GGCGC_GCGCG
	enriched:
	CD8._Tcells	0.0006
	depleted:
GCGAG_GCGCG
	enriched:
	CD4._Tcells	0.0006
	depleted:
GCGGC_GCGCG
	enriched:
	X721_B_lymphoblasts	0.0005
	depleted:
GCGCG_GCGCG
	enriched:
	depleted:
GCCGG_GCGCG
	enriched:
	depleted:
GCAGT_GTTTA
	enriched:
	X721_B_lymphoblasts	0
	BDCA4._DentriticCells	0.0009
	CD105._Endothelial	0
	CD34._ bonemarrow	0.0001
	CD56._NKCells	0.0007
	depleted:
CGAGG_GCGCG
	enriched:
	depleted:
CGGCA_GGCGC
	enriched:
	depleted:
CGGCA_CGGCG
	enriched:
	depleted:
CGCGA_AACCG
	enriched:
	depleted:
GGCCG_CGCGG
	enriched:
	depleted:
GCGCG_CGCGG
	enriched:
	depleted:
GCCGG_CGCGG
	enriched:
	depleted:
CGCGG_CGCGG
	enriched:
	CD8._Tcells	0.0007
	depleted:
GCGCG_CGCGC
	enriched:
	CD8._Tcells	0
	depleted:
GCCGC_CCGGC
	enriched:
	depleted:
GCGGA_CCGCG
	enriched:
	depleted:
CCGCG_GCGCG
	enriched:
	CD14._Monocytes	0.0001
	depleted:
GCGCG_CCGCG
	enriched:
	CD8._Tcells	0
	depleted:
CGCGA_CCGCG
	enriched:
	depleted:
CCGCT_CCGGC
	enriched:
	Spinalcord	0.0007
	depleted:
GCCGC_CCCGG			hnRNP K
	enriched:	median	604.5	fit
	PrefrontalCortex	0.0002	939.7	1
	depleted:
GGCGC_TGCGC
	enriched:
	depleted:
TCGAC_CGGCG
	enriched:
	depleted:
CGACG_TCCGC
	enriched:
	depleted:
AGAGA_TCTGA			9G8	fit
	enriched:	median	73.9
	CD8._Tcells	0.0003	1054.4	1
	depleted:
Motif pairs of alternative exons		UdDd
GCGCG_GCGGG			hnRNP F	fit	hnRNP H	fit
	enriched:	median	70.3		416.6
	CD34._ bonemarrow	0.0004	627.3	1	1222.3	1
	CD8._Tcells	0.0004	369.1	1	1729.3	1
	Colorectaladenocarcinoma	0.0001	266.9	1	630.8	1
	depleted:
CGAGG_GCGCG
	enriched:
	depleted:
CGGGA_GGCGG			hnRNP F	fit	hnRNP H	fit
	enriched:	median	70.3		416.6
	X721_B_lymphoblasts	0.0008	1047.1	1	920.2	1
	depleted:
CGGCG_CGGCG
	enriched:
	depleted:
CGCGG_GCGCG
	enriched:
	depleted:
CGGCG_CGCGC
	enriched:
	depleted:
CGCCG_GCGCC
	enriched:
	PrefrontalCortex	0.0001
	depleted:
GCGGC_CCGCG
	enriched:
	depleted:
GCGCG_CCGCG
	enriched:
	depleted:
CCGCG_CGAAA
	enriched:
	depleted:
CGCGA_CCGCG
	enriched:
	depleted:
CCGCG_CCGCG
	enriched:
	Amygdala	0.0006
	depleted:
AGCGC_TGGCG
	enriched:
	X721_B_lymphoblasts	0.0004
	depleted:
TTACG_GGAGG
	enriched:
	depleted:
GGCCG_TTTTT			hnRNP C	fit
	enriched:	median	159.7
	Prostate	0.0007	138
	depleted:
CCCGG_TTTTT			hnRNP C	fit	hnRNP K	fit
	enriched:	median	159.7		604.5
	BDCA4._DentriticCells	0.0004	702.1	1	2772.8	1
	CD4._Tcells	0	623.6	1	2445.6	1
	CD8._Tcells	0	602.9	1	2369.1	1
	Hypothalamus	0	226.9	1	1012.5	1
	PrefrontalCortex	0.0007	286.7	1	939.7	1
	depleted:
	CardiacMyocytes	0.0005	233.4		708.6
